# Supplementary material for: High temperature and cardiovascular disease in Australia under different climatic, demographic, and adaptive scenarios
Source: Eur Heart J. 2025 Mar 17;46(19):1852–62. doi: 10.1093/eurheartj/ehaf117 (PMC12075934; doi:10.1093/eurheartj/ehaf117)
Supplement: ehaf117_Supplementary_Data [file ehaf117_supplementary_data.zip]

Archive with 1 entries (1 files):
- European Heart Journal_mmc1_R2.docx
